# Supplementary material for: Nearl: extracting dynamic features from molecular dynamics trajectories for machine learning tasks
Source: Bioinformatics. 2025 May 29;41(7):btaf321. doi: 10.1093/bioinformatics/btaf321 (PMC12233089; doi:10.1093/bioinformatics/btaf321)
Supplement: btaf321_Supplementary_Data [file btaf321_supplementary_data.zip]

Archive with 2 entries (2 files):
- Nearl_SI_revised.pdf
- Nearl_SI_proof_correction.pdf
